# Supplementary material for: Rumen Inoculum Enhances Cathode Performance in Single-Chamber Air-Cathode Microbial Fuel Cells
Source: Materials (Basel). 2022 Jan 5;15(1):379. doi: 10.3390/ma15010379 (PMC8746161; doi:10.3390/ma15010379)
Supplement: Supplementary file 1 [file materials-15-00379-s001.zip]

Archive with 1 entries (1 files):
- materials-1496213-supplementary.pdf
